# Supplementary material for: Robot Grasp Planning: A Learning from Demonstration-Based Approach
Source: Sensors (Basel). 2024 Jan 18;24(2):618. doi: 10.3390/s24020618 (PMC10819387; doi:10.3390/s24020618)
Supplement: Supplementary file 1 [file sensors-24-00618-s001.zip]

Archive with 1 entries (1 files):
- videoS1_grasp.mp4
